# Supplementary material for: Contemporary effective population and metapopulation size (Ne and meta-Ne): comparison among three salmonids inhabiting a fragmented system and differing in gene flow and its asymmetries
Source: Ecol Evol. 2013 Feb 1;3(3):569–80. doi: 10.1002/ece3.485 (PMC3605847; doi:10.1002/ece3.485)
Supplement: Supplementary file 1 [file ece30003-0569-SD1.xlsx]

## Sheet: S. salar
Atlantic salmon (Salmo salar) estimates of effective population size per pond (Ne) plus 95% credible limits (CL) or confidence interval (CI) using ONeSAMP and LDNE, respectively.
Ne ± 95% CLs or 95% CIs that do not include immigrants* are highlighted in blue
ONeSAMP		Ne (95% CL)
Pond	Sample size	Replicate 1	Replicate 2	Replicate 3	Replicate 4
P1	86	142 ( 88 - 475 )	60 ( 40 - 160 )	161 ( 94 - 494 )	175 ( 105 - 514 )
P2	48	203 ( 120 - 669 )	272 ( 163 - 826 )	273 ( 152 - 846 )	331 ( 190 - 1069 )
P3	74	476 ( 256 - 1523 )	275 ( 155 - 772 )	736 ( 374 - 2544 )	559 ( 301 - 1881 )
P3	71	505 ( 298 - 1979 )	89 ( 73 - 131 )	209 ( 125 - 501 )	302 ( 168 - 876 )
P4	103	2016 ( 806 - 7350 )	683 ( 349 - 2319 )	4652 ( 1749 - 26987 )	1844 ( 817 - 7852 )
P5	103	507 ( 221 - 1593 )	2822 ( 1132 - 15081 )	1209 ( 581 - 4223 )	1437 ( 682 - 5309 )
P6	36	120 ( 79 - 343 )	125 ( 86 - 332 )	139 ( 96 - 374 )	94 ( 64 - 239 )
P7	6	NA	NA	NA	NA
LDNE		Ne (95% CI)
P1	78	Inf ( 559 - Inf )
P2	45	451 ( 146 - Inf )
P3	69	176 ( 115 - 342 )
P3	66	262 ( 148 - 176 )
P4	95	578 ( 285 - 11358 )
P5	95	475 ( 233 - 8185 )
P6	34	26860 ( 187 - Inf )
P7	6	NA
Inf = infinite; NA = not applicable (less than 20 individuals to estimate Ne)
*Immigrant analyses using GENECLASS
Pond	Number of immigrants	Source
P3	3	P5

## Sheet: S. fontinalis
Table S1. Brook trout (Salvelinus fontinalis) , Atlantic salmon (Salmo salar) , and Arctic charr (Salvelinus alpinus) estimates of effective population size per pond (Ne) plus 95% credible limits (CL) or confidence interval (CI) using ONeSAMP and LDNE, respectively.
Ne ± 95% CLs or 95% CIs that do not include immigrants* are highlighted in blue
ONeSAMP		Ne (95% CL)
Pond	Sample size	Replicate 1	Replicate 2	Replicate 3	Replicate 4
P1	90	1371 ( 632 - 11437 )	455 ( 267 - 2198 )	560 ( 265 - 3087 )	1736 ( 701 - 16218 )
P2	82	4334 ( 1489 - 62321 )	1759 ( 719 - 12851 )	7663 ( 2383 - 104041 )	1704 ( 651 - 10111 )
P2	81	416 ( 208 - 1581 )	2184 ( 871 - 15498 )	400 ( 199 - 1713 )	5603 ( 1768 - 59971 )
P3	120	2990 ( 1123 - 29474 )	638 ( 283 - 2592 )	2376 ( 882 - 19442 )	5695 ( 1668 - 69636 )
P3	118	823 ( 383 - 3699 )	6363 ( 1987 - 103230 )	2092 ( 829 - 13704 )	1490 ( 631 - 7956 )
P4	106	1122 ( 479 - 6201 )	1270 ( 515 - 7368 )	7553 ( 2432 - 65966 )	2256 ( 855 - 17550 )
P5	57	107 ( 71 - 332 )	114 ( 78 - 368 )	154 ( 102 - 504 )	152 ( 101 - 510 )
P5	55	103 ( 72 - 276 )	171 ( 115 - 541 )	92 ( 63 - 296 )	125 ( 85 - 440 )
P6	93	4136 ( 1445 - 35626 )	1494 ( 618 - 9925 )	1306 ( 492 - 6918 )	4263 ( 1347 - 41223 )
P6	91	1957 ( 779 - 10839 )	1183 ( 484 - 5865 )	7241 ( 2398 - 95689 )	8765 ( 2401 - 156953 )
P7	158	409 ( 199 - 1636 )	959 ( 444 - 4348 )	1197 ( 568 - 7265 )	446 ( 231 - 1963 )
LDNE		Ne (95% CI)
P1	91	Inf
P2	79	Inf (303 - Inf)
P2	78	Inf (284 - Inf)
P3	108	Inf (435 - Inf)
P3	106	Inf (389 - Inf)
P4	98	Inf (935 - Inf)
P5	55	264 (101 - Inf)
P5	53	174 (82 - 5117)
P6	84	Inf (208 - Inf)
P6	82	2234 (187 - Inf)
P7	146	2511 (271 - Inf)
Inf = infinite; NA = estimates not available (less than 20 individuals to estimate Ne)
*Immigrant analyses using GENECLASS
Pond	Number of immigrants	Source
P2	1	P6
P3	2	P1
P5	2	P7
P6	2	P3, P7

## Sheet: S. alpinus
Arctic charr (Salvelinus alpinus) estimates of effective population size per pond (Ne) plus 95% credible limits (CL) or confidence interval (CI) using ONeSAMP and LDNE, respectively.
No immigrants could be identified in this species
ONeSAMP		Ne (95% CL)
Pond	Sample size	Replicate 1	Replicate 2	Replicate 3	Replicate 4
P1	-	NA	NA	NA	NA
P2	102	161843 ( 24920 - 28679068 )	10323 ( 2731 - 104049 )	6751 ( 2219 - 59372 )	27024 ( 6754 - 475625 )
P3	96	58733 ( 11496 - 1551296 )	1740 ( 740 - 6680 )	1921 ( 769 - 7418 )	15038 ( 4062 - 152100 )
P4	103	7671 ( 2734 - 59756 )	1574 ( 673 - 6330 )	4017 ( 1502 - 23592 )	4278 ( 1538 - 22873 )
P5	11	NA	NA	NA	NA
P6	-	NA	NA	NA	NA
P7	8	NA	NA	NA	NA
LDNE		Ne (95% CI)
P1	-	NA
P2	94	Inf (1264 - Inf)								`
P3	84	Inf (487 - Inf)
P4	92	Inf (573 - Inf)
P5	11	NA
P6	-	NA
P7	7	NA
Inf = infinite; NA = estimates not available (less than 20 individuals to estimate Ne)
